# Supplementary material for: Optimization of the Macrocyclic Tetrapeptide [D-Trp]CJ-15,208 to Prevent Stress-Induced Relapse of Cocaine-Seeking Behavior
Source: Molecules. 2025 Oct 5;30(19):3993. doi: 10.3390/molecules30193993 (PMC12526156; doi:10.3390/molecules30193993)
Supplement: Supplementary file 1 [file molecules-30-03993-s001.zip]

Archive with 1 entries (1 files):
- molecules-3815736-supplementary.pdf
